# Supplementary material for: A Brief Mobile Evaluative Conditioning App to Reduce Body Dissatisfaction? A Pilot Study in University Women
Source: Front Psychol. 2019 Nov 21;10:2594. doi: 10.3389/fpsyg.2019.02594 (PMC6881283; doi:10.3389/fpsyg.2019.02594)
Supplement: Supplementary file 1 [file Table_1.xlsx]

## Sheet: Supplementary Table S1
Supplementary Table : Participants scores as a function of condition and assessment time, Evolution scores and app usage.
				Pre-test Assessment					Post-test Assessment							App use		Evolution Score (post-test - pre-test)
CONDITION	Age	sex	BMI	Drive for Thinness	Body Dissatisfaction	CDRS	CESD	RSES	Drive for Thinness	Body Dissatisfaction	CDRS	CESD	RSES	Bulimia	Restraint	number of game session	day use	Drive for Thinness	Body Dissatisfaction	CDRS	CESD	RSES
EC	18	women	20.1771	23	36	-2	15	31	24	42	-4	41	17	30	24	5	5	1	6	-2	26	-14
EC	21	women	23.1481	29	48	-5	14	24	19	41	-2	4	28	8	1	8	6	-10	-7	3	-10	4
EC	19	women	19.1406	27	32	-1	13	34	15	31	-1	8	33	12	5	9	7	-12	-1	0	-5	-1
EC	22	women	20.5693	22	32	-1	17	28	13	26	-1	23	30	15	9	8	7	-9	-6	0	6	2
EC	20	women	18.7242	20	31	-1	8	36	15	31	-1	5	34	7	8	12	8	-5	0	0	-3	-2
EC	21	women	19.8347	27	41	-2	30	23	21	38	-2	27	29	8	5	7	6	-6	-3	0	-3	6
EC	19	women	17.0392	12	28	2	8	38	13	27	2	8	39	8	2	9	8	1	-1	0	0	1
EC	19	women	21.3039	17	26	-1	11	30	12	20	-1	11	32	10	0	9	6	-5	-6	0	0	2
EC	20	women	31.6443	32	54	-4	13	33	18	54	-3	24	25	8	9	8	8	-14	0	1	11	-8
EC	19	women	19.9594	14	33	-1	11	33	13	25	-1	5	35	8	4	10	8	-1	-8	0	-6	2
EC	21	women	25	21	29	-2	17	32	21	25	-2	13	34	9	3	8	8	0	-4	0	-4	2
EC	22	women	32.7186	30	31	-3	7	29	26	29	-3	6	32	15	1	10	8	-4	-2	0	-1	3
EC	20	women	21.8776	16	19	-2	22	30	16	12	-1	12	34	11	3	6	11	0	-7	1	-10	4
EC	21	women	19.0311	14	23	1	31	27	13	32	1	32	27	7	0	7	11	-1	9	0	1	0
EC	21	women	26.4463	27	52	-4	14	38	27	52	0	2	38	7	22	40	28	0	0	4	-12	0
EC	19	women	22.0317	21	39	-1	40	18	25	36	-2	32	25	13	13	15	15	4	-3	-1	-8	7
EC	18	women	19.6072	31	41	-2	35	21	29	42	-2	22	22	10	13	7	5	-2	1	0	-13	1
EC	20	women	22.7732	23	34	-2	22	31	19	35	-1	15	32	7	5	16	15	-4	1	1	-7	1
EC	19	women	21.4844	22	24	-1	6	35	22	30	-1	15	32	11	12	9	8	0	6	0	9	-3
EC	19	women	20.8325	20	26	-2	12	28	17	30	-1	8	32	8	5	10	13	-3	4	1	-4	4
EC	20	women	21.3039	25	45	-2	7	29	23	38	-2	19	28	15	5	12	8	-2	-7	0	12	-1
EC	19	women	20.1733	25	38	-2	10	35	23	43	-3	12	31	8	9	9	13	-2	5	-1	2	-4
EC	18	women	24.6094	21	35	-3	36	21	19	34	-3	38	19	20	13	6	7	-2	-1	0	2	-2
EC	18	women	22.2222	29	44	-3	29	19	36	45	-4	49	18	11	21	8	15	7	1	-1	20	-1
EC	20	women	20.898	23	34	-2	15	28	18	29	-1	15	32	8	5	6	11	-5	-5	1	0	4
EC	19	women	19.8352	30	32	-2	23	21	25	33	-1	13	26	8	13	8	8	-5	1	1	-10	5
EC	18	women	18.5078	17	32	-1	18	30	16	32	-1	15	32	9	4	10	14	-1	0	0	-3	2
EC	20	women	19.5717	22	23	-1	10	32	11	22	-1	11	33	8	3	11	17	-11	-1	0	1	1
EC	19	women	20.9644	24	26	-1	11	31	15	24	-1	4	35	9	2	10	12	-9	-2	0	-7	4
EC	19	women	17.5697	20	22	-2	12	29	13	23	-1	10	28	10	5	13	13	-7	1	1	-2	-1
Neutral	18	women	18.1662	35	46	-2	52	12	29	45	-2	35	15	11	22	12	6	-6	-1	0	-17	3
Neutral	21	women	17.9282	18	35	-1	15	28	16	35	0	15	27	15	17	10	5	-2	0	1	0	-1
Neutral	19	women	17.9687	15	18	1	8	35	14	15	1	3	37	14	4	14	10	-1	-3	0	-5	2
Neutral	20	women	20.3223	16	19	0	11	34	15	20	0	23	36	8	3	8	5	-1	1	0	12	2
Neutral	19	women	20.148	17	35	-1	17	30	15	31	-1	15	33	13	2	11	7	-2	-4	0	-2	3
Neutral	22	women	30.1194	32	44	-4	25	26	30	39	-4	26	25	16	21	15	5	-2	-5	0	1	-1
Neutral	21	women	24.3827	27	28	-3	7	36	21	29	-2	7	36	9	8	6	4	-6	1	1	0	0
Neutral	21	women	26.9598	33	36	-3	19	22	34	35	-4	25	22	15	25	11	7	1	-1	-1	6	0
Neutral	18	women	19.052	21	28	-1	8	34	19	32	-1	3	37	7	14	7	7	-2	4	0	-5	3
Neutral	18	women	19.3772	11	19	0	11	38	13	14	0	7	38	8	1	9	7	2	-5	0	-4	0
Neutral	19	women	31.6032	26	53	-4	33	19	27	53	-4	23	18	7	7	9	7	1	0	0	-10	-1
Neutral	22	women	24.5089	23	21	-1	31	31	21	22	-1	24	29	10	6	8	7	-2	1	0	-7	-2
Neutral	20	women	24.0569	21	32	-1	11	26	21	34	-1	16	26	9	11	10	10	0	2	0	5	0
Neutral	18	women	38.5306	21	44	-2	13	34	12	17	-1	6	38	7	0	15	27	-9	-27	1	-7	4
Neutral	19	women	28.4005	26	44	-4	9	29	16	39	-3	7	28	7	11	15	19	-10	-5	1	-2	-1
Neutral	19	women	16.5289	11	14	1	27	31	12	14	1	22	29	13	0	14	6	1	0	0	-5	-2
Neutral	20	women	21.3839	28	51	-2	11	25	28	45	-2	12	28	7	11	7	1	0	-6	0	1	3
Neutral	18	women	22.3214	32	38	-2	31	18	31	47	-2	36	20	9	7	12	15	-1	9	0	5	2
Neutral	16	women	25.2092	30	46	-2	24	22	16	41	-3	11	24	10	7	8	5	-14	-5	-1	-13	2
Neutral	19	women	20.4294	17	24	-1	15	25	16	34	-2	19	21	14	3	8	3	-1	10	-1	4	-4
Neutral	18	women	20.3223	26	37	-3	22	24	20	37	-2	31	23	11	14	8	13	-6	0	1	9	-1
Neutral	18	women	19.2277	19	23	-1	34	21	13	31	-1	13	23	8	0	8	13	-6	8	0	-21	2
Neutral	19	women	19.1327	10	27	1	12	32	10	23	1	14	35	7	0	13	18	0	-4	0	2	3
Neutral	22	women	22.2063	23	42	-3	23	23	24	42	-3	40	23	17	10	10	9	1	0	0	17	0
Neutral	20	women	28.5156	35	48	-3	22	33	25	44	-3	23	32	7	24	9	4	-10	-4	0	1	-1
Neutral	23	women	16.8061	22	30	1	32	23	14	30	1	26	24	10	13	15	19	-8	0	0	-6	1
Neutral	19	women	20.1956	22	27	-2	4	39	16	20	-1	4	36	9	2	9	10	-6	-7	1	0	-3
Neutral	19	women	18.8268	11	19	0	9	27	10	9	0	13	30	12	0	9	11	-1	-10	0	4	3
Neutral	20	women	17.3745	15	33	2	42	21	11	30	2	43	20	16	3	8	11	-4	-3	0	1	-1
Neutral	20	women	26.7299	30	42	-3	13	33	21	40	-2	8	34	7	15	8	20	-9	-2	1	-5	1
BMI = Body Mass Index Drive for Thinness, Body Dissatisfaction and Bulimia are three subscales of the Eating Disorder Inventory. CDRS = Contour Drawing Rating Scale. CES-D = Center for Epidemiologic Studies Depression. RSES = Rosenberg Self-Esteem scale (RSES). Restraint is a subscale of the Eating Disorder Examination Questionnaire. Participants in the EC (Evaluative Conditioning) condition had …
